# Supplementary material for: Assessment of Amide proton transfer weighted (APTw) MRI for pre-surgical prediction of final diagnosis in gliomas
Source: PLoS One. 2020 Dec 29;15(12):e0244003. doi: 10.1371/journal.pone.0244003 (PMC7771875; doi:10.1371/journal.pone.0244003)
Supplement: S1 File — (ZIP) [file pone.0244003.s010.zip]

Archive with 1 entries (1 files):
- Supplementary images found in Supp Material S1.rar
